# Supplementary material for: Regulation of lipolysis by 14-3-3 proteins on human adipocyte lipid droplets
Source: PNAS Nexus. 2023 Dec 6;2(12):pgad420. doi: 10.1093/pnasnexus/pgad420 (PMC10733194; doi:10.1093/pnasnexus/pgad420)
Supplement: pgad420_Supplementary_Data [file pgad420_supplementary_data.zip]

Archive with 6 entries (6 files):
- PNASNEXUS-PNASNEXUS-2023-00479R-s05.xlsx
- PNASNEXUS-PNASNEXUS-2023-00479R-s06.docx
- PNASNEXUS-PNASNEXUS-2023-00479R-s01.xlsx
- PNASNEXUS-PNASNEXUS-2023-00479R-s02.xlsx
- PNASNEXUS-PNASNEXUS-2023-00479R-s03.xlsx
- PNASNEXUS-PNASNEXUS-2023-00479R-s04.xlsx
